# Supplementary material for: Endoribonuclease-mediated control of hns mRNA stability constitutes a key regulatory pathway for Salmonella Typhimurium pathogenicity island 1 expression
Source: PLoS Pathog. 2021 Feb 1;17(2):e1009263. doi: 10.1371/journal.ppat.1009263 (PMC7877770; doi:10.1371/journal.ppat.1009263)
Supplement: S1 Data — Excel spreadsheet containing, in separate sheets, the underlying numerical data and statistical analysis for Figure panels: 1A, 1B, 1C, 1D, 1E, 1F, 2B, 3A, 3B, 3C, 4A, 5A, 5C, 5D, 5E, 6A, 6B, 6C, 6D, 6F, and 6G. (XLSX) [file ppat.1009263.s001.xlsx]

## Sheet: Figure 1A
Western blot analysis of Rng in S. Typhimurium strains
	WT	Δrng	Δrngcomp
	1	0	2.90697
	1	0	3.30774
	1	0	2.32493
mean	1	0	2.84655
std deviation	0	0	0.494181
SEM	0	0	0.285315

## Sheet: Figure 1B
Effect of rng expression on S. Typhimurium epithelial cell invasion
	WT	∆rng	∆rngcomp
	57333.3	25422.2	49911.1
	78933.3	41866.7	70933.3
	67422.2	31733.3	57822.2
mean	67896.3	33007.4	59555.6
std deviation	10807.8	8295.93	10617.8
SEM	6239.89	4789.66	6130.17

## Sheet: Figure 1C
Survival rate
	uninfected	WT	Δrng	Δrngcomp
24	100	100	100	100
48	100	90	100	100
72	100	50	100	70
96	100	20	80	20
120	100	0	40	20
144	100	0	40	0
168	100	0	40	0

## Sheet: Figure 1D
Colonization assay in BALB/c mice infected with S. Typhimurium strains
	Spleen					Mesenteric lymph node					Liver
	WT	Δrng	Δrngcomp			WT	Δrng	Δrngcomp			WT	Δrng	Δrngcomp
	3.40088e+06	2.03851e+06	3.69976e+06			6.70683e+06	2.08633e+06	5.90909e+06			3.08707e+06	1.51515e+06	2830000
	2.70553e+06	2.40135e+06	3.6031e+06			8.7218e+06	2.53012e+06	6.88889e+06			3.64706e+06	1.20921e+06	3.05085e+06
	3.32981e+06	2.28275e+06	3.64326e+06			9.53846e+06	3.54839e+06	6.54545e+06			4.1785e+06	1.19588e+06	3.38339e+06
	2.35669e+06	1.09302e+06	2250000			7400000	3050000	5.30769e+06			2.91339e+06	1.11024e+06	3.03738e+06
	2.54545e+06	1.39623e+06	1e+06			6360000	1.45833e+06	7.23529e+06			2.44295e+06	1.29825e+06	2.35484e+06
mean	2.86767e+06	1.84237e+06	2.83923e+06		mean	7.74542e+06	2.53463e+06	6.37728e+06		mean	3.25379e+06	1.26574e+06	2.93129e+06
std deviation	471461	571277	1.19378e+06		std deviation	1.3496e+06	814358	772890		std deviation	672844	154532	378319
SEM	210844	255483	533875		SEM	603560	364192	345647		SEM	300905	69108.7	169190

## Sheet: Figure 1E
Flow cytometry analysis of innate myeloid immune cells (CD11b+) in mouse splenocytes from BALB/c mice infected with or without S. Typhimurium strains
	CD11b percentage						CD11b cell number
	uninfected	WT	Δrng	Δrngcomp			uninfected	WT	Δrng	Δrngcomp
	5.98	21.2	8.68	15.9			5382000	23320000	11370800	18285000
	5.7	13.4	13.1	17.5			4560000	12998000	17685000	22750000
	7.53	23.4	10.8	21.1			8132400	19890000	9180000	19834000
	5.6	27.8	10.4	18.7			4592000	16680000	10712000	22066000
	4.87	31.3	13.7	13.2			3165500	23475000	17399000	17820000
mean	5.936	23.42	11.336	17.28		mean	5166380	19272600	13269360	20151000
std deviation	0.98078	6.83023	2.05657	2.96682		std deviation	1.84017e+06	4.48651e+06	3.98181e+06	2.20443e+06
SEM	0.438618	3.05457	0.919726	1.3268		SEM	822949	2.00643e+06	1.78072e+06	985851

## Sheet: Figure 1F
Serum inflammatory cytokine (TNF-α, IL-1α, IL-6, IL-10, and MCP-1) levels in BALB/c mice infected with or without S. Typhimurium strains
	TNF-α						IL-1α						IL-6						IL-10						MCP-1
	uninfected	WT	Δrng	Δrngcomp			uninfected	WT	Δrng	Δrngcomp			uninfected	WT	Δrng	Δrngcomp			uninfected	WT	Δrng	Δrngcomp			uninfected	WT	Δrng	Δrngcomp
	1.75	83.65	7.38	105.94			4.87	19.11	8.67	301.07			1.95	234.98	24.45	580.46			7.38	30	14.82	62.1			1.86	420.43	133.09	951.25
	1.75	114.15	96.02	152.74			44.64	77.2	40.74	110.33			1.95	1002.42	201.15	1334.37			12.68	151.79	59.59	197.44			1.86	990.7	669.25	1697.92
	1.75	95.68	64.78	179.12			6.95	177.4	67.24	166.42			1.95	412.12	151	426.97			12.38	175.81	20.53	158.6			1.86	826.03	435.55	1330.07
	1.75	106.65	39.7	119.55			2.93	43.34	2.19	100.97			1.95	606.49	134.11	441.58			7.65	86.6	15.69	53.34			1.86	745.34	424.67	1009.55
	1.75	141.56	99.01	125.72			1.79	90.5	33.52	104.77			1.95	824.18	192.8	365.32			25.18	116.91	33.6	59.79			1.86	992.82	427.46	1184.56
mean	1.75	108.338	61.378	136.614		mean	12.236	81.51	30.472	156.712		mean	1.95	616.038	140.702	629.74		mean	13.054	112.222	28.846	106.254		mean	1.86	795.064	418.004	1234.67
std deviation	0	21.8521	38.7735	29.23		std deviation	18.2205	60.5083	26.1811	84.9852		std deviation	0	308.015	70.7676	401.675		std deviation	7.22896	57.1139	18.7534	67.0137		std deviation	0	235.14	190.225	298.839
SEM	0	9.77254	17.34	13.072		SEM	8.14843	27.0601	11.7086	38.0065		SEM	0	137.749	31.6482	179.634		SEM	3.23289	25.5421	8.38677	29.9695		SEM	0	105.158	85.0712	133.645

## Sheet: Figure 2B
Relative abundance of T3SS effector proteins and flagellar proteins
	SipC					SipA					SipB					FliC/D					FlgK					FlgL
	3	9	24			3	9	24			3	9	24			3	9	24			3	9	24			3	9	24
	0.9953	1.7253	0.7147			1.0373	1.2599	1.2442			0.7711	0.5292	1.009			1.0076	0.9685	0.9926			0.6936	1.0376	0.5884			0.4922	1.2498	0.503
	0.9953	1.9466	1.3083			0.9308	1.5607	1.9126			0.9324	0.7932	0.5454			1.2745	1.1839	1.2065			0.8434	0.8313	0.796			0.6108	0.9501	0.7695
	0.9953	1.504	1.0115			1.1438	1.8615	1.5784			0.6098	1.0572	0.7772			0.7407	0.7531	0.7787			0.5438	0.625	1.0036			0.3736	0.6504	1.036
mean	0.9953	1.7253	1.0115		mean	1.0373	1.5607	1.5784		mean	0.7711	0.7932	0.7772		mean	1.0076	0.9685	0.9926		mean	0.6936	0.8313	0.796		mean	0.4922	0.9501	0.7695
std deviation	0	0.2213	0.2968		std deviation	0.1065	0.3008	0.3342		std deviation	0.1613	0.264	0.2318		std deviation	0.2669	0.2154	0.2139		std deviation	0.1498	0.2063	0.2076		std deviation	0.1186	0.2997	0.2665
SEM	0	0.127768	0.171358		SEM	0.0614878	0.173667	0.19295		SEM	0.0931266	0.15242	0.13383		SEM	0.154095	0.124361	0.123495		SEM	0.0864871	0.119107	0.119858		SEM	0.0684737	0.173032	0.153864

## Sheet: Figure 3A
Analysis of rng, hns, and SPI-1-related gene (hilA, sipA, and sipC) mRNA expression in WT S. Typhimurium under aerobic and anaerobic conditions
	rng				hns				hilA				sipA				sipC
	Aerobic	Anaerobic			Aerobic	Anaerobic			Aerobic	Anaerobic			Aerobic	Anaerobic			Aerobic	Anaerobic
	1	2.81011			1	0.713295			1	2.11249			1	1.72468			1	1.55301
	1	2.84461			1	0.753367			1	1.65441			1	1.54008			1	1.75813
	1	2.66803			1	0.472261			1	1.88345			1	1.57949			1	1.68563
mean	1	2.77425		mean	1	0.646308		mean	1	1.88345		mean	1	1.61475		mean	1	1.66559
std deviation	0	0.0935962		std deviation	0	0.152055		std deviation	0	0.229037		std deviation	0	0.0972194		std deviation	0	0.104016
SEM	0	0.0540378		SEM	0	0.0877888		SEM	0	0.132235		SEM	0	0.0561296		SEM	0	0.0600536

## Sheet: Figure 3B
Western blot analysis of Rng, H-NS, and SipC
	Rng				H-NS				SipC
	Aerobic	Anaerobic			Aerobic	Anaerobic			Aerobic	Anaerobic
	1	2.78714			1	0.555742			1	1.45076
	1	1.44963			1	0.902564			1	2.29113
	1	2.30629			1	0.614494			1	2.7843
mean	1	2.18102		mean	1	0.690933		mean	1	2.17539
std deviation	0	0.677496		std deviation	0	0.185617		std deviation	0	0.674259
SEM	0	0.391153		SEM	0	0.107166		SEM	0	0.389284

## Sheet: Figure 3C
Analysis of rng, hns, and SPI-1-related gene (hilA, sipA, and sipC) mRNA expression in the infection stage
	rng					hns					hilA					sipA					sipC
	1h	2h	4h			1h	2h	4h			1h	2h	4h			1h	2h	4h			1h	2h	4h
	1	2.12213	3.60172			1	0.757521	0.494375			1	1.09977	1.43769			1	1.39727	1.9875			1	1.01678	1.67004
	1	2.77878	5.29686			1	0.626171	0.343583			1	0.938602	1.3482			1	1.19056	1.92458			1	1.05497	2.09614
	1	2.21912	4.38885			1	0.700275	0.455852			1	1.0761	1.55003			1	0.994357	1.74263			1	0.99857	1.69054
mean	1	2.37334	4.42915		mean	1	0.694656	0.43127		mean	1	1.03816	1.44531		mean	1	1.19406	1.8849		mean	1	1.02344	1.81891
std deviation	0	0.354451	0.848287		std deviation	0	0.065855	0.0783437		std deviation	0	0.0870273	0.101129		std deviation	0	0.20148	0.127167		std deviation	0	0.0287838	0.240311
SEM	0	0.204642	0.489759		SEM	0	0.0380214	0.0452318		SEM	0	0.0502452	0.0583868		SEM	0	0.116324	0.07342		SEM	0	0.0166184	0.138744

[truncated: 11 more sheets: Figure 4A, Figure 5A, Figure 5C, Figure 5D, Figure 5E, Figure 6A, Figure 6B, Figure 6C, Figure 6D, Figure 6F, Figure 6G]
